# Supplementary material for: Extracting patient lifestyle characteristics from Dutch clinical text with BERT models
Source: BMC Med Inform Decis Mak. 2024 Jun 3;24:151. doi: 10.1186/s12911-024-02557-5 (PMC11149227; doi:10.1186/s12911-024-02557-5)
Supplement: Supplementary file 1 — Supplementary Material 1. [file 12911_2024_2557_MOESM1_ESM.zip]

Archive with 2 entries (2 files):
- Supplementary/Appendix A.pdf
- Supplementary/Appendix B.pdf
